# Supplementary material for: A Possible Modulator of Vitiligo Metabolic Impairment: Rethinking a PPARγ Agonist
Source: Cells. 2022 Nov 12;11(22):3583. doi: 10.3390/cells11223583 (PMC9688513; doi:10.3390/cells11223583)
Supplement: Supplementary file 1 [file cells-11-03583-s001.zip]

Archive with 1 entries (1 files):
- cells-1986274-supplementary.pdf
